# Supplementary material for: 18:2 Cholesterol Ester is a Novel Prognostic Biomarker of Disease Progression in Multiple Sclerosis
Source: Mol Neurobiol. 2026 Jun 17;63(1):698. doi: 10.1007/s12035-026-05915-8 (PMC13275756; doi:10.1007/s12035-026-05915-8)
Supplement: Supplementary file 2 — (XLSX 15.4 KB) [file 12035_2026_5915_MOESM2_ESM.xlsx]

## Sheet: Hoja1
Name	pmol/ul	CE 18:2
StdB001	0	3675
StdB002	0.78125	6297
StdB003	1.5625	7710
StdB004	3.125	12780
StdB005	6.25	19164
StdB006	12.5	38354
StdB007	25	74209
StdB008	50	145700
