# Supplementary material for: 18:2 Cholesterol Ester is a Novel Prognostic Biomarker of Disease Progression in Multiple Sclerosis
Source: Mol Neurobiol. 2026 Jun 17;63(1):698. doi: 10.1007/s12035-026-05915-8 (PMC13275756; doi:10.1007/s12035-026-05915-8)
Supplement: Supplementary file 3 — (XLSX 7.50 KB) [file 12035_2026_5915_MOESM3_ESM.xlsx]

## Sheet: Data
Model diagnostics	Degrees of Freedom	AICc
Intercept-only model	47	63.19
Selected model	39	55.51
Multicollinearity	Variable	VIF	R2 with other variables
β0	Intercept
β1	CE 18:2	1.159	0.1374
β2	RAW	1.964	0.4908
β3	EDSS (diagnosis)	2.722	0.6326
β4	Spinal cord location of the diagnostic relapse	1.616	0.3812
β5	Brainstem location of the diagnostic relapse	1.534	0.348
β6	Othr locations of the diagnostic relapse	1.417	0.2942
β7	EDSS (3-6 months after the diagnosis)	3.232	0.6906
β8	Oligoclonal Bands	1.145	0.127
Area under the ROC curve
Area	0.9219
Std. Error	0.0373
95% confidence interval	0.8488 to 0.9950
P value	<0.0001
Classification table	Predicted 0	Predicted 1	Total	% Correctly classified
Observed 0	28	4	32	87.5
Observed 1	4	12	16	75
Total	32	16	48	83.33
Negative predictive power (%)	87.5
Positive predictive power (%)	75
Classification cutoff	0.5
Pseudo R squared
Tjur's R squared	0.4942
Hypothesis tests	Statistic	P value	Null hypothesis	Reject Null Hypothesis?	P value summary
Hosmer-Lemeshow	1.968	0.982	Selected model is correct	No	ns
Data summary
Rows in table	84
Rows skipped (missing data)	36
Rows analyzed (#observations)	48
Number of 1	16
Number of 0	32
Number of parameter estimates	9
#observations/#parameters	5.3
# of 1/#parameters	1.8
# of 0/#parameters	3.6
